# Supplementary material for: Low Prevalence of Cysticercosis and Trichinella Infection in Pigs in Rural Cambodia
Source: Trop Med Infect Dis. 2021 Jun 11;6(2):100. doi: 10.3390/tropicalmed6020100 (PMC8293377; doi:10.3390/tropicalmed6020100)
Supplement: Supplementary file 1 [file tropicalmed-06-00100-s001.zip]

Archive with 1 entries (1 files):
- tropicalmed-1224148-supplementary.pdf
